# Supplementary material for: Robust iterative closest point algorithm based on global reference point for rotation invariant registration
Source: PLoS One. 2017 Nov 27;12(11):e0188039. doi: 10.1371/journal.pone.0188039 (PMC5703502; doi:10.1371/journal.pone.0188039)
Supplement: S1 Data — (ZIP) [file pone.0188039.s001.zip]

Archive with 8 entries (8 files):
- bat-18.gif
- bat-19.gif
- bird-17.gif
- deer-17.gif
- hammer-4.gif
- hammer-5.gif
- horseshoe-11.gif
- horseshoe-19.gif
